# Supplementary material for: Novel Synthesis Route of Plasmonic CuS Quantum Dots as Efficient Co-Catalysts to TiO2/Ti for Light-Assisted Water Splitting
Source: Nanomaterials (Basel). 2024 Sep 30;14(19):1581. doi: 10.3390/nano14191581 (PMC11478289; doi:10.3390/nano14191581)
Supplement: Supplementary file 1 [file nanomaterials-14-01581-s001.zip]

Archive with 1 entries (1 files):
- nanomaterials-3192676-supplementary.pdf
